# Supplementary material for: Physical Activity and Sedentary Behaviour in the MEDIET4ALL Study: Associations with Mediterranean Lifestyle, Sleep, and Psychosocial Well-Being, with Mediation Analyses
Source: Sports (Basel). 2026 May 6;14(5):186. doi: 10.3390/sports14050186 (PMC13211037; doi:10.3390/sports14050186)
Supplement: Supplementary file 1 [file sports-14-00186-s001.zip]

Archive with 1 entries (1 files):
- sports-4274652-supplementary.pdf
